# Supplementary material for: Lactobacillus acidophilus DDS-1 Modulates the Gut Microbiota and Improves Metabolic Profiles in Aging Mice
Source: Nutrients. 2018 Sep 6;10(9):1255. doi: 10.3390/nu10091255 (PMC6165029; doi:10.3390/nu10091255)
Supplement: Supplementary file 1 [file nutrients-10-01255-s001.zip]

Archive with 2 entries (2 files):
- Supplementary Tables.docx
- Supplemtary Figures.docx
